# Supplementary material for: Integrated Proteomic and Phosphoproteomics Analysis of DKK3 Signaling Reveals Activated Kinase in the Most Aggressive Gallbladder Cancer
Source: Cells. 2021 Feb 28;10(3):511. doi: 10.3390/cells10030511 (PMC7997438; doi:10.3390/cells10030511)
Supplement: Supplementary file 1 [file cells-10-00511-s001.zip › Gondkar et al_Revised Supplementary tables_012521.xlsx]

## Sheet: Supp Table 1A
Supplementary Table S1A. Dysregulated proteins identified in TGBC24TKB cell line
Gene symbol	Description	Fold change
DKK3	dickkopf-related protein 3 isoform X1	3.04939
MDK	midkine isoform X1	2.12251
ZBTB38	zinc finger and BTB domain-containing protein 38 isoform X1	1.8378
PHF10	PHD finger protein 10 isoform a	1.83764
VTN	vitronectin precursor	1.83693
HBA1	hemoglobin subunit alpha	1.81126
HIST2H3PS2	histone cluster 2 H3 pseudogene 2	1.67386
GEN1	flap endonuclease GEN homolog 1	1.64185
ZNF730	putative zinc finger protein 730 isoform X1	1.55406
HIST3H2A	Histone cluster 3 H2A	1.5465
PSMG1	proteasome assembly chaperone 1 isoform a	1.54061
GDF15	growth/differentiation factor 15 isoform X1	1.52391
SLC39A10	zinc transporter ZIP10 isoform X1	0.442623
UBE2Q1	ubiquitin-conjugating enzyme E2 Q1	0.596058
ALB	serum albumin preproprotein	0.624722
ALG3	dol-P-Man:Man(5)GlcNAc(2)-PP-Dol alpha-1,3-mannosyltransferase isoform a	0.661725
TSKU	tsukushin isoform a precursor	0.675932

## Sheet: Supp Table 1B
Supplementary Table S1B. Dysregulated proteins identified in OCUG-1 cell line
Gene symbol	Description	Fold change
SLC48A1	heme transporter HRG1 isoform X3	6.22632
IFITM3	interferon-induced transmembrane protein 3	4.50554
MX1	interferon-induced GTP-binding protein Mx1 isoform X1	3.76499
KRT13	keratin, type I cytoskeletal 13 isoform a	3.16311
OAS2	2'-5'-oligoadenylate synthase 2 isoform 1	2.74048
IFIT2	interferon-induced protein with tetratricopeptide repeats 2	2.71205
ISG15	ubiquitin-like protein ISG15	2.67472
BST2	bone marrow stromal antigen 2 precursor	2.62693
DDX58	probable ATP-dependent RNA helicase DDX58	2.16848
GALNS	N-acetylgalactosamine-6-sulfatase isoform X1	2.12965
STON2	stonin-2 isoform X1	1.9927
ISG20	interferon-stimulated gene 20 kDa protein isoform a	1.99186
H1F0	histone H1.0	1.95574
MX2	interferon-induced GTP-binding protein Mx2 isoform X1	1.93863
IFIT1	interferon-induced protein with tetratricopeptide repeats 1 isoform 1	1.88665
SP110	sp110 nuclear body protein isoform X1	1.84788
SP100	nuclear autoantigen Sp-100 isoform 2	1.80698
MYL12A	myosin regulatory light chain 12A isoform 2	1.79499
SUB1	activated RNA polymerase II transcriptional coactivator p15 isoform X1	1.78641
DDX60	probable ATP-dependent RNA helicase DDX60 isoform X1	1.76743
STAT1	signal transducer and activator of transcription 1-alpha/beta isoform X1	1.75198
IFIT3	interferon-induced protein with tetratricopeptide repeats 3 isoform a	1.74809
HLA-B	major histocompatibility complex, class I, B precursor	1.73976
POLG	DNA polymerase subunit gamma-1	1.70467
DTX3L	E3 ubiquitin-protein ligase DTX3L	1.70319
CALU	calumenin isoform d precursor	1.69478
EIF2AK2	interferon-induced, double-stranded RNA-activated protein kinase isoform X1	1.6515
CASC3	protein CASC3	1.64914
C15orf48	normal mucosa of esophagus-specific gene 1 protein	1.63827
HNRNPU	heterogeneous nuclear ribonucleoprotein U isoform b	1.61334
KRT10	keratin, type I cytoskeletal 10 isoform X1	1.60639
CDK1	cyclin-dependent kinase 1 isoform X1	1.54621
ARSA	arylsulfatase A isoform X1	1.5444
BCAM	basal cell adhesion molecule isoform 1 precursor	1.54195
GPR155	integral membrane protein GPR155 isoform X1	1.54148
CAPN5	calpain-5 isoform X1	1.5371
KRT2	keratin, type II cytoskeletal 2 epidermal	1.51871
RMND1	required for meiotic nuclear division protein 1 homolog isoform 1	1.51575
FBXO6	F-box only protein 6	1.51009
KIAA0040	uncharacterized protein KIAA0040 isoform X2	1.50955
CAMK1	calcium/calmodulin-dependent protein kinase type 1 isoform X1	0.576544
RBM3	RNA-binding protein 3	0.57899
KSR1	kinase suppressor of Ras 1 isoform X1	0.599846
HECA	headcase protein homolog	0.605878
FGB	fibrinogen beta chain isoform 1 preproprotein	0.622996
MED12L	mediator of RNA polymerase II transcription subunit 12-like protein isoform X1	0.678141

## Sheet: Supp Table 1C
Supplementary Table S1C. Dysregulated proteins identified in G-415 cell line
Gene symbol	Description	Fold change
DKK3	dickkopf-related protein 3 isoform X2	3.88447
NAPRT	nicotinate phosphoribosyltransferase isoform X1	3.15983
IFNK	interferon kappa precursor	2.74275
SUB1	activated RNA polymerase II transcriptional coactivator p15 isoform X1	2.58996
CEP290	centrosomal protein of 290 kDa isoform X1	2.55975
POTEI	POTE ankyrin domain family member I isoform X1	2.46115
SEMA3E	semaphorin-3E isoform 1 precursor	2.37609
BRD9	bromodomain-containing protein 9 isoform X1	2.07289
ZNF830	zinc finger protein 830	1.98891
CFAP161	cilia- and flagella-associated protein 161 isoform X1	1.96549
SYNE1	nesprin-1 isoform X1	1.86485
GFPT2	glutamine--fructose-6-phosphate aminotransferase	1.84614
RAI1	retinoic acid-induced protein 1 isoform X1	1.83916
SEL1L2	protein sel-1 homolog 2 isoform X16	1.82464
PARP2	poly	1.80613
VTN	vitronectin precursor	1.78601
AMOT	angiomotin isoform X1	1.76512
OR5AC2	olfactory receptor 5AC2	1.73818
HIST3H2A	histone H2A type 3	1.73611
UBLCP1	ubiquitin-like domain-containing CTD phosphatase 1	1.71598
MED12L	mediator of RNA polymerase II transcription subunit 12-like protein isoform X1	1.70443
HBG1	hemoglobin subunit gamma-1	1.69787
JAGN1	protein jagunal homolog 1 isoform a	1.6913
GRIPAP1	GRIP1-associated protein 1 isoform X1	1.67619
SUCNR1	succinate receptor 1	1.66522
IFIT1	interferon-induced protein with tetratricopeptide repeats 1 isoform 1	1.64399
SPTY2D1	protein SPT2 homolog	1.64094
IFIT2	interferon-induced protein with tetratricopeptide repeats 2	1.63987
EXOC5	exocyst complex component 5 isoform X1	1.63378
NDUFB1	NADH dehydrogenase	1.62897
FGB	fibrinogen beta chain isoform 1 preproprotein	1.62609
MTHFD2	bifunctional methylenetetrahydrofolate dehydrogenase/cyclohydrolase, mitochondrial precursor	1.62391
HBA1	hemoglobin subunit alpha	1.61709
ABCC9	ATP-binding cassette sub-family C member 9 isoform X1	1.59877
IFIT3	interferon-induced protein with tetratricopeptide repeats 3 isoform a	1.59126
TOP1MT	DNA topoisomerase I, mitochondrial isoform X1	1.58826
TGFBI	transforming growth factor-beta-induced protein ig-h3 precursor	1.58644
BRAT1	BRCA1-associated ATM activator 1 isoform X1	1.58242
SBF1	myotubularin-related protein 5 isoform X1	1.57181
ANKRD31	putative ankyrin repeat domain-containing protein 31 isoform X1	1.55759
ISG15	ubiquitin-like protein ISG15	1.54195
PIK3R4	phosphoinositide 3-kinase regulatory subunit 4	1.53608
STOML2	stomatin-like protein 2, mitochondrial isoform a	1.53063
SERPINC1	antithrombin-III isoform 1 precursor	1.52654
SNX21	sorting nexin-21 isoform a	1.52186
APP	amyloid-beta A4 protein isoform a precursor	1.50623
DEUP1	deuterosome assembly protein 1 isoform X1	1.50513
ENO1	alpha-enolase isoform 1	0.676891
PTMA	prothymosin alpha isoform X1	0.6735
NDUFAF3	NADH dehydrogenase	0.672807
POLR2C	DNA-directed RNA polymerase II subunit RPB3	0.660495
HSBP1	heat shock factor-binding protein 1	0.64716
CRK	adapter molecule crk isoform a	0.646969
SDC1	syndecan-1 isoform X1	0.641058
HIST1H1E	histone H1.4	0.639438
EMP3	epithelial membrane protein 3	0.634095
UBA52	ubiquitin-60S ribosomal protein L40 isoform X2	0.63406
HMGCS1	hydroxymethylglutaryl-CoA synthase, cytoplasmic isoform 1	0.632721
RPS28	40S ribosomal protein S28	0.622214
PTPRA	receptor-type tyrosine-protein phosphatase alpha isoform 1 precursor	0.615528
SLC39A7	zinc transporter SLC39A7 isoform 1 precursor	0.611535
CAP1	adenylyl cyclase-associated protein 1 isoform a	0.590525
HIST2H2AB	histone H2A type 2-B	0.586881
GANAB	neutral alpha-glucosidase AB isoform 2 precursor	0.57135
ATP5MF-PTCD1	ATP5J2-PTCD1 fusion protein	0.559681
HDGF	hepatoma-derived growth factor isoform a	0.559446
RMND1	required for meiotic nuclear division protein 1 homolog isoform 1	0.541026
RBMS1	RNA-binding motif, single-stranded-interacting protein 1 isoform X1	0.523445
HNRNPU	heterogeneous nuclear ribonucleoprotein U isoform a	0.442604
SERBP1	plasminogen activator inhibitor 1 RNA-binding protein isoform 1	0.439146
S100A6	protein S100-A6 isoform X1	0.436195
CALU	calumenin isoform c precursor	0.411666
ABRACL	costars family protein ABRACL isoform X1	0.353625
NAGK	N-acetyl-D-glucosamine kinase isoform 1	0.315002

## Sheet: Supp Table 2A
Supplementary Table S2A. Dysregulated phospho proteins identified in TGBC24TKB cell line
GeneSymbol	ProteinDescription	fold change	PTM_Site (Protein)
PLEC	plectin isoform X5	2.20692	T4491
LRRFIP2	leucine-rich repeat flightless-interacting protein 2 isoform X1	1.9759	S328
LRRC16A	F-actin-uncapping protein LRRC16A isoform X1	1.88634	S1391
LMNA	lamin isoform A	1.85369	S390
ATP6V1C1	V-type proton ATPase subunit C 1	1.80601	S165
BCLAF1	bcl-2-associated transcription factor 1 isoform 1	1.8009	S512
TJP3	tight junction protein ZO-3 isoform 2	1.79	S328
NPM1	nucleophosmin isoform 1	1.77948	S260
NUCKS1	nuclear ubiquitous casein and cyclin-dependent kinase substrate 1	1.75616	S54
EDC4	enhancer of mRNA-decapping protein 4	1.69209	S914
KIF23	kinesin-like protein KIF23 isoform X4	1.66186	S696
TCOF1	treacle protein isoform X5	1.65026	T1270
SRRM2	serine/arginine repetitive matrix protein 2	1.64377	T866
NBEAL2	neurobeachin-like protein 2 isoform X1	1.62039	S759
KRT7	keratin, type II cytoskeletal 7	1.61036	S104
SRRM2	serine/arginine repetitive matrix protein 2	1.5938	S819
NPM1	nucleophosmin isoform 1	1.58539	T199
KRT8	keratin, type II cytoskeletal 8 isoform 1	1.57913	S64
SRSF7	serine/arginine-rich splicing factor 7 isoform 1	1.57445	S179
DHX16	putative pre-mRNA-splicing factor ATP-dependent RNA helicase DHX16 isoform 1	1.56905	S160
EIF3G	eukaryotic translation initiation factor 3 subunit G	1.5499	T41
NUCKS1	nuclear ubiquitous casein and cyclin-dependent kinase substrate 1	1.54462	S54
KRT8	keratin, type II cytoskeletal 8 isoform 1	1.53632	S72
PDCD4	programmed cell death protein 4 isoform 1	1.52519	S94
TACC2	transforming acidic coiled-coil-containing protein 2 isoform X4	1.51685	S2601
NUCKS1	nuclear ubiquitous casein and cyclin-dependent kinase substrate 1	1.51447	S58
RNPS1	RNA-binding protein with serine-rich domain 1 isoform a	1.51405	S27
EPS8L1	epidermal growth factor receptor kinase substrate 8-like protein 1 isoform X1	1.50862	S182
SUB1	activated RNA polymerase II transcriptional coactivator p15 isoform X1	1.50373	S13
RAPGEF6	rap guanine nucleotide exchange factor 6 isoform 1	1.50032	S570
AHNAK	neuroblast differentiation-associated protein AHNAK isoform X2	0.665877	S135
KRT17	keratin, type I cytoskeletal 17	0.665533	S13
NDRG1	protein NDRG1 isoform X1	0.660128	S347
FKBP4	peptidyl-prolyl cis-trans isomerase FKBP4	0.647878	S451
THOC2	THO complex subunit 2 isoform X1	0.628847	S1489
DSP	desmoplakin isoform I	0.566712	M2208
HMGA1	high mobility group protein HMG-I/HMG-Y isoform b	0.564395	S9
TP53I11	tumor protein p53-inducible protein 11 isoform a	0.560456	S14
SRRM2	serine/arginine repetitive matrix protein 2	0.552702	S1869
KRT6A	keratin, type II cytoskeletal 6C	0.525646	S60
KRT6A	keratin, type II cytoskeletal 6C	0.50408	S22
CLINT1	clathrin interactor 1 isoform 1	0.48699	T308

## Sheet: Supp Table 2B
Supplementary Table S2B. Dysregulated phospho proteins identified in OCUG-1 cell line
GeneSymbol	ProteinDescription	Fold change	PTM_Site (Protein)
EEF1B2	elongation factor 1-beta	1.50076	S106
ABCF1	ATP-binding cassette sub-family F member 1 isoform a	1.51388	S228
MAP1B	microtubule-associated protein 1B isoform 1	1.53104	S1438
SP100	nuclear autoantigen Sp-100 isoform 1	1.82013	S157
FTH1	ferritin heavy chain	1.81533	S183
AHNAK	neuroblast differentiation-associated protein AHNAK isoform X2	1.59104	S5685
KDM5A	lysine-specific demethylase 5A	1.5417	S1111
TNS3	tensin-3 isoform X2	1.83711	S892
SRRM1	serine/arginine repetitive matrix protein 1 isoform X7	1.54518	T911
SRRM2	serine/arginine repetitive matrix protein 2	1.69344	S377
ASPH	aspartyl/asparaginyl beta-hydroxylase isoform X1	1.86822	S29
SP100	nuclear autoantigen Sp-100 isoform 1	2.55025	S362
MET	hepatocyte growth factor receptor isoform X1	1.57534	S1009
SQSTM1	sequestosome-1 isoform 1	1.7293	S355
CDK18	cyclin-dependent kinase 18 isoform X1	1.5075	S142
EIF4EBP2	eukaryotic translation initiation factor 4E-binding protein 2	1.5632	T46
TRIOBP	TRIO and F-actin-binding protein isoform 6	1.53001	S1955
ZMYND8	protein kinase C-binding protein 1 isoform X1	1.82426	S513
SQSTM1	sequestosome-1 isoform 1	2.10906	S355
AHCTF1	protein ELYS isoform X1	1.58387	S1257
SF1	splicing factor 1 isoform X9	1.62366	S80
GDF15	growth/differentiation factor 15 preproprotein	1.54021	S72
ARL6IP4	ADP-ribosylation factor-like protein 6-interacting protein 4 isoform 1	1.55232	S332
SRRM2	serine/arginine repetitive matrix protein 2	1.59144	T866
NUFIP2	nuclear fragile X mental retardation-interacting protein 2	1.59767	S629
DKC1	H/ACA ribonucleoprotein complex subunit 4 isoform 1	1.56933	S494
MYH9	myosin-9 isoform X1	1.51344	S1943
NUCKS1	nuclear ubiquitous casein and cyclin-dependent kinase substrate 1	1.52356	S75
OSBP	oxysterol-binding protein 1	1.63935	S190
YBX1	nuclease-sensitive element-binding protein 1	2.13382	S174
RPTOR	regulatory-associated protein of mTOR isoform 1	1.62068	S859
MCM3	DNA replication licensing factor MCM3 isoform 1	1.50261	S756
AHNAK	neuroblast differentiation-associated protein AHNAK isoform X2	1.57881	S5685
ASAP1	arf-GAP with SH3 domain, ANK repeat and PH domain-containing protein 1 isoform X1	1.62149	S1044
LARP1	la-related protein 1 isoform X1	1.8812	S766
KDM1A	lysine-specific histone demethylase 1A isoform X3	1.54929	S131
SMC3	structural maintenance of chromosomes protein 3	1.57766	S1083
EAF1	ELL-associated factor 1	1.52564	S158
CKAP4	cytoskeleton-associated protein 4	1.73864	S460
SPP1	osteopontin isoform OPN-a precursor	1.51139	S62
SPEG	striated muscle preferentially expressed protein kinase isoform X3	1.52729	S559
BCLAF1	bcl-2-associated transcription factor 1 isoform 1	1.87339	S222
SON	protein SON isoform F	1.52502	S1697
NFIB	nuclear factor 1 B-type isoform 2	1.71472	M307
PPP1R12A	protein phosphatase 1 regulatory subunit 12A isoform X1	2.12544	T898
EPB41L2	band 4.1-like protein 2 isoform X5	1.57095	S39
NUCKS1	nuclear ubiquitous casein and cyclin-dependent kinase substrate 1	1.54547	S58
AFAP1	actin filament-associated protein 1 isoform A	1.54204	S752
SRRM2	serine/arginine repetitive matrix protein 2	1.52479	S854
LARP1	la-related protein 1 isoform X1	1.61284	S847
CD2BP2	CD2 antigen cytoplasmic tail-binding protein 2	1.66864	S49
PATL1	protein PAT1 homolog 1	1.50265	S177
PWP1	periodic tryptophan protein 1 homolog isoform 1	1.52965	S50
KIAA1462	junctional protein associated with coronary artery disease	1.56616	S371
SRRM1	serine/arginine repetitive matrix protein 1 isoform X7	1.52812	S488
STC2	stanniocalcin-2 precursor	1.59957	S287
HDAC1	histone deacetylase 1	1.51523	S421
ZC3HAV1	zinc finger CCCH-type antiviral protein 1 isoform 1	1.50314	S378
PNPLA2	patatin-like phospholipase domain-containing protein 2	1.58787	S404
SMCR8	Smith-Magenis syndrome chromosomal region candidate gene 8 protein	2.59047	S489
FOXK1	forkhead box protein K1	1.51379	S445
AAK1	AP2-associated protein kinase 1	1.63106	T620
SF1	splicing factor 1 isoform X9	1.51865	S80
MAP2	microtubule-associated protein 2 isoform X1	1.54392	S1429
RPLP0	60S acidic ribosomal protein P0	1.60031	S304
DENND4C	DENN domain-containing protein 4C isoform X1	1.67201	S1017
RAB11FIP1	rab11 family-interacting protein 1 isoform 3	1.60055	S202
CAV1	caveolin-1 isoform alpha	1.5208	S37
NCL	nucleolin	1.81906	S145
ZNF318	zinc finger protein 318	2.14012	S40
KDM1A	lysine-specific histone demethylase 1A isoform X3	1.71615	S166
KRT17	keratin, type I cytoskeletal 17	1.53393	S13
XRCC1	DNA repair protein XRCC1	1.58576	T453
ACIN1	apoptotic chromatin condensation inducer in the nucleus isoform 1	2.15851	T414
RSF1	remodeling and spacing factor 1	1.54271	S622
PBRM1	protein polybromo-1 isoform X1	1.50388	S1498
DNM1	dynamin-1 isoform X1	1.74027	S774
SP100	nuclear autoantigen Sp-100 isoform 1	2.04599	M383
FOXK1	forkhead box protein K1	1.60903	S441
ZNF687	zinc finger protein 687 isoform X1	1.67209	S275
KRT5	keratin, type II cytoskeletal 5	1.51307	S64
ELMSAN1	ELM2 and SANT domain-containing protein 1 isoform X1	1.93842	T655
SPP1	osteopontin isoform OPN-a precursor	1.51077	S303
TOP2A	DNA topoisomerase 2-alpha	1.53856	S1247
H1FX	histone H1x	1.6636	S31
RRAGC	ras-related GTP-binding protein C isoform 1	1.69162	S95
STIM1	stromal interaction molecule 1 isoform 1 precursor	1.9656	S724
USP39	U4/U6.U5 tri-snRNP-associated protein 2 isoform 1	1.65361	S82
FLNC	filamin-C isoform a	2.16585	S2233
FAM122A	protein FAM122A	1.54994	S185
HMGA2	high mobility group protein HMGI-C isoform a	1.50263	S101
PTPRA	receptor-type tyrosine-protein phosphatase alpha isoform 1 precursor	1.57476	S211
LBR	lamin-B receptor	1.83668	S67
LIG3	DNA ligase 3 isoform X1	1.73612	S219
SRSF11	serine/arginine-rich splicing factor 11 isoform X1	1.59005	S207
BCLAF1	bcl-2-associated transcription factor 1 isoform 1	1.5367	S397
GTPBP1	GTP-binding protein 1 isoform X1	1.71871	S12
SLC9A1	sodium/hydrogen exchanger 1	1.80841	S703
MEPCE	7SK snRNA methylphosphate capping enzyme isoform A	1.58311	S330
HDGF	hepatoma-derived growth factor isoform a	1.52491	S165
RPS6	40S ribosomal protein S6	1.72053	S235
ABLIM3	actin-binding LIM protein 3 isoform 1	1.57283	S503
TOP2A	DNA topoisomerase 2-alpha	1.5368	S1377
CDK2	cyclin-dependent kinase 2 isoform X1	1.66113	T14
CAV1	caveolin-1 isoform alpha	1.53984	M32
PKP4	plakophilin-4 isoform a	1.55352	S221
KRT8	keratin, type II cytoskeletal 8 isoform 1	1.50176	S503
SP110	sp110 nuclear body protein isoform X1	1.58385	S250
ADD3	gamma-adducin isoform a	1.50528	S679
IGF2BP3	insulin-like growth factor 2 mRNA-binding protein 3 isoform X1	1.79971	S189
SLC39A7	zinc transporter SLC39A7 isoform 1 precursor	1.54733	S275
DTX3L	E3 ubiquitin-protein ligase DTX3L	1.59041	S202
SRRM2	serine/arginine repetitive matrix protein 2	1.53823	S2044
OSBPL11	oxysterol-binding protein-related protein 11	1.7731	S177
AKAP11	A-kinase anchor protein 11 isoform X1	1.521	S422
ACIN1	apoptotic chromatin condensation inducer in the nucleus isoform 1	1.63781	S208
AHNAK	neuroblast differentiation-associated protein AHNAK isoform X2	1.65517	S93
CDK2	cyclin-dependent kinase 2 isoform X1	1.62848	T14
SRRM2	serine/arginine repetitive matrix protein 2	1.68391	S1672
MFAP1	microfibrillar-associated protein 1	1.67037	M50
KIAA1462	junctional protein associated with coronary artery disease	1.58375	S1194
NIPBL	nipped-B-like protein isoform A	1.64719	S2658
FBXO4	F-box only protein 4 isoform 1	1.86379	S12
SPP1	osteopontin isoform OPN-a precursor	1.91632	S62
CLN6	ceroid-lipofuscinosis neuronal protein 6	1.63691	S31
ETV6	transcription factor ETV6	1.63813	S22
ANLN	actin-binding protein anillin isoform X1	1.52986	S323
SPP1	osteopontin isoform OPN-a precursor	1.65528	S195
PRRC2A	protein PRRC2A	1.55591	S342
TCOF1	treacle protein isoform X5	1.62913	S1378
SLTM	SAFB-like transcription modulator isoform X1	1.64022	S695
HMGA1	high mobility group protein HMG-I/HMG-Y isoform a	1.58254	S9
PRPF4B	serine/threonine-protein kinase PRP4 homolog isoform X1	1.67996	S257
EIF5B	eukaryotic translation initiation factor 5B	1.62863	S135
TBC1D25	TBC1 domain family member 25	1.51674	S506
ELAVL1	ELAV-like protein 1	2.2241	S202
HNRNPUL2	heterogeneous nuclear ribonucleoprotein U-like protein 2	1.60452	S655
IL6ST	interleukin-6 receptor subunit beta isoform 1 precursor	1.54271	S667
YWHAZ	14-3-3 protein zeta/delta isoform X1	2.83156	T232
SPP1	osteopontin isoform OPN-a precursor	1.50392	S254
MAP1B	microtubule-associated protein 1B isoform 1	1.71766	S1438
SRRM2	serine/arginine repetitive matrix protein 2	1.50207	T1003
SPP1	osteopontin isoform OPN-a precursor	1.66765	S215
SPECC1	cytospin-B isoform X3	1.5352	S855
RPLP0	60S acidic ribosomal protein P0	1.62717	S304
KIAA1462	junctional protein associated with coronary artery disease	1.63652	S237
LEMD2	LEM domain-containing protein 2 isoform 1	1.61472	S82
IRF2BPL	interferon regulatory factor 2-binding protein-like	1.50897	S334
ZC3H18	zinc finger CCCH domain-containing protein 18 isoform 1	1.71666	S558
NOP56	nucleolar protein 56	1.95656	S569
TP53BP1	tumor suppressor p53-binding protein 1 isoform 1	1.57605	M1112
STIM1	stromal interaction molecule 1 isoform 1 precursor	1.61425	S257
PDHA1	pyruvate dehydrogenase E1 component subunit alpha, somatic form, mitochondrial isoform 2 precursor	1.56581	S270
TMCC1	transmembrane and coiled-coil domains protein 1 isoform X1	1.56327	S414
PATL1	protein PAT1 homolog 1	1.59943	S184
RNPS1	RNA-binding protein with serine-rich domain 1 isoform a	1.52071	S155
PRPF4B	serine/threonine-protein kinase PRP4 homolog isoform X1	1.55173	S292
MFAP1	microfibrillar-associated protein 1	2.02664	S116
SRSF10	serine/arginine-rich splicing factor 10 isoform 2	1.61519	S106
CTNNBL1	beta-catenin-like protein 1 isoform 1	1.53087	S545
PAXBP1	PAX3- and PAX7-binding protein 1 isoform 1	1.7278	S262
RBM25	RNA-binding protein 25	1.51206	S677
PML	protein PML isoform 11	1.57808	S457
SP110	sp110 nuclear body protein isoform X1	1.6668	M247
TOR1AIP1	torsin-1A-interacting protein 1 isoform X1	1.58512	S79
PPP1R13L	relA-associated inhibitor isoform X1	1.89897	S134
EIF4G1	eukaryotic translation initiation factor 4 gamma 1 isoform 6	1.51409	S1194
CDK11B	cyclin-dependent kinase 11B isoform X1	1.61359	S113
SMIM13	small integral membrane protein 13	1.56492	S58
RPS6	40S ribosomal protein S6	1.5529	S236
ATRX	transcriptional regulator ATRX isoform 1	1.74073	S1348
CDK16	cyclin-dependent kinase 16 isoform X1	2.35543	S193
RBM15	putative RNA-binding protein 15 isoform 1	1.55552	S127
ATXN2L	ataxin-2-like protein isoform X1	1.55944	M598
MARCKS	myristoylated alanine-rich C-kinase substrate	1.50367	S170
FOXK1	forkhead box protein K1	2.57234	S213
PNPLA6	neuropathy target esterase isoform a	1.54373	S354
SRRM2	serine/arginine repetitive matrix protein 2	1.57366	M481
ZNF768	zinc finger protein 768 isoform X1	1.52029	S149
MYO18A	unconventional myosin-XVIIIa isoform a	1.90104	S1998
HNRNPUL2	heterogeneous nuclear ribonucleoprotein U-like protein 2	1.59168	S193
CDK11A	cyclin-dependent kinase 11A isoform 5	1.67247	T739
TMEM51	transmembrane protein 51 isoform X1	1.5543	S133
PHF2	lysine-specific demethylase PHF2 isoform X1	1.64644	S1060
HNRNPUL2	heterogeneous nuclear ribonucleoprotein U-like protein 2	1.68368	S193
AFAP1	actin filament-associated protein 1 isoform A	1.5421	S795
MET	hepatocyte growth factor receptor isoform X1	1.53467	M1014
SRRM2	serine/arginine repetitive matrix protein 2	1.64674	S2032
ZNF280C	zinc finger protein 280C	1.52286	S76
SVIL	supervillin isoform X3	1.53657	S702
KDM3B	lysine-specific demethylase 3B	1.53414	S289
ZNF800	zinc finger protein 800 isoform X1	1.76452	S645
CXorf23	uncharacterized protein CXorf23 isoform X1	1.5454	S100
ABCC2	canalicular multispecific organic anion transporter 1	1.50517	S1234
DPYSL3	dihydropyrimidinase-related protein 3 isoform 1	1.75748	T628
MFSD5	molybdate-anion transporter isoform X1	1.53489	S547
CWC22	pre-mRNA-splicing factor CWC22 homolog isoform X1	1.5216	S61
CTTNBP2NL	CTTNBP2 N-terminal-like protein	1.50959	S563
TLCD2	TLC domain-containing protein 2	1.55487	S255
SLC35F5	solute carrier family 35 member F5 isoform X1	1.67285	M156
TRMT112	multifunctional methyltransferase subunit TRM112-like protein isoform 1	1.91357	S125
PNN	pinin	1.62383	S692
NXF1	nuclear RNA export factor 1 isoform 1	0.657168	S558
TRA2A	transformer-2 protein homolog alpha isoform 1	0.656172	S262
RBMX	RNA-binding motif protein, X chromosome isoform 1	0.647083	S208
SRSF1	serine/arginine-rich splicing factor 1 isoform 1	0.521571	S199
TRA2A	transformer-2 protein homolog alpha isoform 1	0.563389	T88
SRSF5	serine/arginine-rich splicing factor 5	0.633476	S233
TRA2A	transformer-2 protein homolog alpha isoform 1	0.383347	S262
SRSF3	serine/arginine-rich splicing factor 3	0.488497	S130

## Sheet: Supp Table 2C
Supplementary Table S2C. Dysregulated phospho proteins identified in G-415 cell line
GeneSymbol	ProteinDescription	Fold change	PTM_Site (Protein)
SRRM2	serine/arginine repetitive matrix protein 2	2.54471	S435
RBM14	RNA-binding protein 14 isoform 1	2.30653	S627
HMGA1	high mobility group protein HMG-I/HMG-Y isoform b	2.28508	S9
SCAF1	splicing factor, arginine/serine-rich 19 isoform X1	2.09122	S615
PGRMC1	membrane-associated progesterone receptor component 1 isoform 1	2.04545	S181
TOP2A	DNA topoisomerase 2-alpha	2.03674	S1525
HNRNPC	heterogeneous nuclear ribonucleoproteins C1/C2 isoform X1	2.00416	S233
KMT2A	histone-lysine N-methyltransferase 2A isoform 1 precursor	1.91007	S142
SAFB	scaffold attachment factor B1 isoform 1	1.85007	S604
RBMX	RNA-binding motif protein, X chromosome isoform 1	1.83482	S208
THRAP3	thyroid hormone receptor-associated protein 3 isoform 1	1.81853	S243
MTDH	protein LYRIC isoform X1	1.77669	S598
AHSG	alpha-2-HS-glycoprotein preproprotein	1.75244	S138
DDX41	probable ATP-dependent RNA helicase DDX41 isoform 1	1.74312	S21
KRI1	protein KRI1 homolog	1.72236	S177
JUN	transcription factor AP-1	1.69197	S63
HIST1H1D	histone H1.3	1.68471	S37
MIS18BP1	mis18-binding protein 1 isoform X1	1.68042	T821
NUMA1	nuclear mitotic apparatus protein 1 isoform X1	1.67988	S1775
PPIG	peptidyl-prolyl cis-trans isomerase G	1.67139	S696
NOP56	nucleolar protein 56	1.66827	S591
TMX1	thioredoxin-related transmembrane protein 1 precursor	1.66714	S247
SAFB	scaffold attachment factor B1 isoform 1	1.6661	M382
STAT3	signal transducer and activator of transcription 3 isoform X1	1.65893	T714
EP400	E1A-binding protein p400	1.65759	M313
GATAD2B	transcriptional repressor p66-beta isoform X1	1.64303	T120
H2AFX	histone H2AX	1.64107	S140
DKC1	H/ACA ribonucleoprotein complex subunit 4 isoform 1	1.62409	S494
CCDC6	coiled-coil domain-containing protein 6	1.61943	S244
TOP2A	DNA topoisomerase 2-alpha	1.61846	S1377
TACC1	transforming acidic coiled-coil-containing protein 1 isoform X1	1.6161	S50
SRRM2	serine/arginine repetitive matrix protein 2	1.61403	S908
NOP56	nucleolar protein 56	1.614	S513
DPF2	zinc finger protein ubi-d4 isoform X1	1.60847	S142
EIF4ENIF1	eukaryotic translation initiation factor 4E transporter isoform X1	1.60836	S628
SLIRP	SRA stem-loop-interacting RNA-binding protein, mitochondrial isoform 1 precursor	1.59756	S102
SLC3A2	4F2 cell-surface antigen heavy chain isoform b	1.59458	S166
SP4	transcription factor Sp4	1.59424	T37
SMN1	survival motor neuron protein isoform d	1.59282	S28
HSPB1	heat shock protein beta-1	1.58969	S78
OXSR1	serine/threonine-protein kinase OSR1 isoform X1	1.58565	S480
FOSL2	fos-related antigen 2 isoform X1	1.58365	S337
SPTY2D1	protein SPT2 homolog	1.58153	M601
ZBTB7A	zinc finger and BTB domain-containing protein 7A isoform X1	1.57136	S599
SRRT	serrate RNA effector molecule homolog isoform X1	1.57044	T551
APOH	beta-2-glycoprotein 1 precursor	1.56204	S263
ACIN1	apoptotic chromatin condensation inducer in the nucleus isoform 2	1.55993	S328
RBM14	RNA-binding protein 14 isoform 1	1.55791	S627
TACC2	transforming acidic coiled-coil-containing protein 2 isoform X1	1.55589	S2337
SRRM1	serine/arginine repetitive matrix protein 1 isoform X11	1.54352	S780
RAB7A	ras-related protein Rab-7a	1.53295	S72
SLC38A2	sodium-coupled neutral amino acid transporter 2 isoform 1	1.52284	S24
PATL1	protein PAT1 homolog 1	1.52275	S177
WIZ	protein Wiz isoform X1	1.51966	S1117
LMO7	LIM domain only protein 7 isoform 1	1.51764	S684
UBAP2L	ubiquitin-associated protein 2-like isoform X1	1.51273	S618
SRSF10	serine/arginine-rich splicing factor 10 isoform 2	1.51127	S160
LARP1	la-related protein 1 isoform X1	1.50889	S766
HNRNPH1	heterogeneous nuclear ribonucleoprotein H isoform X1	1.50617	S104
TMEM230	transmembrane protein 230 isoform 1	1.50299	S87
MAP1B	microtubule-associated protein 1B isoform 1	0.669862	S2256
HDGF	hepatoma-derived growth factor isoform d	0.669692	S188
NCOR1	nuclear receptor corepressor 1 isoform X1	0.669012	S1018
RAB11FIP5	rab11 family-interacting protein 5 isoform X1	0.668693	S482
SAFB	scaffold attachment factor B1 isoform 1	0.668376	S373
MAP1B	microtubule-associated protein 1B isoform 1	0.668227	S1396
LMNA	lamin isoform A	0.668107	S414
CAD	CAD protein isoform 1	0.667995	S1406
CCDC137	coiled-coil domain-containing protein 137	0.667335	S19
CTR9	RNA polymerase-associated protein CTR9 homolog	0.667296	T925
AHNAK	neuroblast differentiation-associated protein AHNAK isoform X2	0.667159	S5715
PNISR	arginine/serine-rich protein PNISR isoform b	0.667033	S726
MLLT1	protein ENL isoform X1	0.666231	S516
PDS5B	sister chromatid cohesion protein PDS5 homolog B isoform X4	0.662292	S1383
STMN1	stathmin isoform b	0.661267	S38
ZMYND8	protein kinase C-binding protein 1 isoform X1	0.659632	S682
AFF4	AF4/FMR2 family member 4 isoform X1	0.659353	S549
PPAN-P2RY11	PPAN-P2RY11 protein isoform 1	0.655963	S359
ACTL6A	actin-like protein 6A isoform 1	0.654684	S233
ANP32B	acidic leucine-rich nuclear phosphoprotein 32 family member B	0.653953	T244
FNBP4	formin-binding protein 4 isoform 1	0.653951	S466
RPL34	60S ribosomal protein L34	0.653634	S12
AHNAK	neuroblast differentiation-associated protein AHNAK isoform X2	0.652801	S5796
SRRM2	serine/arginine repetitive matrix protein 2	0.650715	S1132
SRRM2	serine/arginine repetitive matrix protein 2	0.649504	S839
SRRM1	serine/arginine repetitive matrix protein 1 isoform X11	0.64895	S912
PRPF4B	serine/threonine-protein kinase PRP4 homolog isoform X1	0.647502	S257
DKC1	H/ACA ribonucleoprotein complex subunit 4 isoform 1	0.647121	S494
LMNB2	lamin-B2	0.646858	T34
NMT1	glycylpeptide N-tetradecanoyltransferase 1 isoform X1	0.643082	S47
NUCKS1	nuclear ubiquitous casein and cyclin-dependent kinase substrate 1	0.642885	S181
PROSER2	proline and serine-rich protein 2 isoform X1	0.642717	S31
AKAP8L	A-kinase anchor protein 8-like isoform 1	0.642575	S283
DDX23	probable ATP-dependent RNA helicase DDX23	0.640708	S39
CCDC86	coiled-coil domain-containing protein 86	0.640683	S58
ZNF740	zinc finger protein 740 isoform X1	0.639245	S44
HNRNPC	heterogeneous nuclear ribonucleoproteins C1/C2 isoform X1	0.638146	S260
RBMX	RNA-binding motif protein, X chromosome isoform 1	0.636537	S249
AHNAK	neuroblast differentiation-associated protein AHNAK isoform X2	0.635941	S93
HP1BP3	heterochromatin protein 1-binding protein 3	0.635692	T51
RBM5	RNA-binding protein 5	0.633419	S59
ZCCHC8	zinc finger CCHC domain-containing protein 8	0.632555	S427
SRSF11	serine/arginine-rich splicing factor 11 isoform X1	0.631835	S421
NUCKS1	nuclear ubiquitous casein and cyclin-dependent kinase substrate 1	0.630672	S61
SRSF11	serine/arginine-rich splicing factor 11 isoform X1	0.630387	S441
PDIA6	protein disulfide-isomerase A6 isoform a	0.626198	S480
RBMX	RNA-binding motif protein, X chromosome isoform 1	0.623199	S326
CIR1	corepressor interacting with RBPJ 1	0.62292	S394
H1FX	histone H1x	0.622618	S31
SSRP1	FACT complex subunit SSRP1 isoform X1	0.62224	S578
RBM25	RNA-binding protein 25	0.620571	S677
HNRNPUL2	heterogeneous nuclear ribonucleoprotein U-like protein 2	0.620288	S161
EHBP1L1	EH domain-binding protein 1-like protein 1 isoform X1	0.619695	S322
PLEC	plectin isoform X3	0.618525	S4387
PGRMC1	membrane-associated progesterone receptor component 1 isoform 1	0.618209	S181
NUCKS1	nuclear ubiquitous casein and cyclin-dependent kinase substrate 1	0.618043	S181
SRRM2	serine/arginine repetitive matrix protein 2	0.616814	S2426
ZBTB7A	zinc finger and BTB domain-containing protein 7A isoform X1	0.614563	S387
KDM1A	lysine-specific histone demethylase 1A isoform X3	0.614394	S166
MAGED2	melanoma-associated antigen D2	0.612763	S247
SGTA	small glutamine-rich tetratricopeptide repeat-containing protein alpha isoform X1	0.610476	S305
TCOF1	treacle protein isoform X5	0.610457	S1378
CAP2	adenylyl cyclase-associated protein 2	0.609763	S301
KIAA1671	uncharacterized protein KIAA1671 isoform X1	0.60453	S1019
TBC1D4	TBC1 domain family member 4 isoform 3	0.603353	S673
NUP98	nuclear pore complex protein Nup98-Nup96 isoform 1 proprotein	0.603052	S871
NKAP	NF-kappa-B-activating protein	0.602867	S149
SRRM2	serine/arginine repetitive matrix protein 2	0.601975	S1672
ZMYND8	protein kinase C-binding protein 1 isoform X1	0.599504	S502
HIST1H1C	histone H1.2	0.598795	T146
FAM83H	protein FAM83H isoform X1	0.597734	S1082
FLII	protein flightless-1 homolog isoform X1	0.595316	S436
SRRM2	serine/arginine repetitive matrix protein 2	0.594124	S1443
SCAF11	protein SCAF11 isoform X4	0.593071	S918
ANLN	actin-binding protein anillin isoform X1	0.593024	S65
YBX1	nuclease-sensitive element-binding protein 1	0.588678	S314
SRRM2	serine/arginine repetitive matrix protein 2	0.587897	M1131
SMC3	structural maintenance of chromosomes protein 3	0.586776	S1067
FAM83H	protein FAM83H isoform X1	0.583354	S1093
ITGA6	integrin alpha-6 isoform b preproprotein	0.581228	S1064
SRRM2	serine/arginine repetitive matrix protein 2	0.579941	T1434
MAP1B	microtubule-associated protein 1B isoform 1	0.579542	S1501
HIST1H3C	histone H3.1	0.57729	S11
RNF113A	RING finger protein 113A	0.576732	S253
MAP1S	microtubule-associated protein 1S isoform X1	0.575638	S809
HIST1H1B	histone H1.5	0.570214	T138
AKAP12	A-kinase anchor protein 12 isoform X1	0.570191	S696
PRRC2C	protein PRRC2C isoform X1	0.564341	S2701
UFL1	E3 UFM1-protein ligase 1	0.561322	S458
HIST1H1E	histone H1.4	0.557533	S187
SLTM	SAFB-like transcription modulator isoform X1	0.55488	S486
MCM2	DNA replication licensing factor MCM2	0.554436	S27
CCDC86	coiled-coil domain-containing protein 86	0.554084	S69
STX12	syntaxin-12	0.550875	S142
PGRMC1	membrane-associated progesterone receptor component 1 isoform 1	0.54841	S181
PLD2	phospholipase D2 isoform PLD2A	0.546033	S155
WNK1	serine/threonine-protein kinase WNK1 isoform X1	0.543755	S185
MARCKS	myristoylated alanine-rich C-kinase substrate	0.543726	S170
AHNAK	neuroblast differentiation-associated protein AHNAK isoform X2	0.536636	S177
CALD1	caldesmon isoform 2	0.52692	S202
FLNC	filamin-C isoform a	0.522229	S2233
TPX2	targeting protein for Xklp2 isoform X1	0.520474	S186
MKI67	antigen KI-67 isoform 1	0.519746	S374
SRRM1	serine/arginine repetitive matrix protein 1 isoform X11	0.51963	S538
HIST1H1E	histone H1.4	0.517937	T146
SLTM	SAFB-like transcription modulator isoform X1	0.513809	S431
FOXK1	forkhead box protein K1	0.509669	S445
HNRNPUL2	heterogeneous nuclear ribonucleoprotein U-like protein 2	0.509521	T165
DDX18	ATP-dependent RNA helicase DDX18	0.507755	S86
SLC2A1	solute carrier family 2, facilitated glucose transporter member 1	0.507585	S473
MYH9	myosin-9 isoform X1	0.499456	S1943
SRRM1	serine/arginine repetitive matrix protein 1 isoform X11	0.49525	S686
MYH9	myosin-9 isoform X1	0.49367	S1943
C9orf78	uncharacterized protein C9orf78	0.493299	S261
ZC3H18	zinc finger CCCH domain-containing protein 18 isoform 1	0.493244	S892
PTBP1	polypyrimidine tract-binding protein 1 isoform X1	0.490169	S143
AHNAK2	protein AHNAK2	0.485001	S294
HIST1H1B	histone H1.5	0.474801	S173
HIST1H1E	histone H1.4	0.45708	T146
IGF2BP3	insulin-like growth factor 2 mRNA-binding protein 3 isoform X1	0.455522	S189
PDCD4	programmed cell death protein 4 isoform 1	0.454628	S94
HIST1H1E	histone H1.4	0.450468	S187
CDK1	cyclin-dependent kinase 1 isoform 1	0.444756	Y15
EEF2	elongation factor 2	0.442094	T57
SRRM1	serine/arginine repetitive matrix protein 1 isoform X11	0.438897	S657
H1FX	histone H1x	0.43375	S31
CD2BP2	CD2 antigen cytoplasmic tail-binding protein 2	0.432842	S195
PRPF38B	pre-mRNA-splicing factor 38B	0.418973	S491
CLN6	ceroid-lipofuscinosis neuronal protein 6	0.403199	S31
SRRM2	serine/arginine repetitive matrix protein 2	0.387344	S486
HDGF	hepatoma-derived growth factor isoform d	0.385136	S188
TRIP12	E3 ubiquitin-protein ligase TRIP12 isoform X1	0.384064	S203
HIST1H1C	histone H1.2	0.366514	T146
HIST1H1B	histone H1.5	0.349914	T138
SRRM2	serine/arginine repetitive matrix protein 2	0.336109	S1219
EIF4B	eukaryotic translation initiation factor 4B isoform 1	0.335301	S422
AHNAK	neuroblast differentiation-associated protein AHNAK isoform X2	0.322885	S5763
AHNAK	neuroblast differentiation-associated protein AHNAK isoform X2	0.255148	S559

## Sheet: Supp Table 3
Supplementary Table S3. List of Kinase-Substrate Links adapted from KSEA tool
TGBC24TKB						OCUG-1						G-415
Kinase.Gene	Substrate.Gene	Substrate.Mod	Source	log2FC		Kinase.Gene	Substrate.Gene	Substrate.Mod	Source	log2FC		Kinase.Gene	Substrate.Gene	Substrate.Mod	Source	log2FC
ADRBK1	HDAC1	S421	NetworKIN	0.175431		ARAF	TBC1D25	S506	NetworKIN	0.600974		AURKA	TOP2A	S4	NetworKIN	0.694622
ADRBK1	PRKAR2A	S78	NetworKIN	0.364127		ARAF	YWHAZ	T232	NetworKIN	1.5016		CDK1	TOP2A	S4	NetworKIN	0.694622
ADRBK2	PRKAR2A	S78	NetworKIN	0.364127		ATM	YWHAZ	T232	NetworKIN	1.5016		NEK2	TOP2A	S4	NetworKIN	0.694622
AKT1	HSPB1	S15	NetworKIN	0.350629		ATM	SMC3	S1083	PhosphoSitePlus	0.657783
AKT1	HSP90AB1	S226	NetworKIN	0.407533		BCR	YWHAZ	T232	PhosphoSitePlus	1.5016
AKT1	ACIN1	S240	NetworKIN	-0.413718		CSNK1D	YWHAZ	T232	NetworKIN	1.5016
AKT1	GSK3A	S278	NetworKIN	-0.21827		CSNK1E	YWHAZ	T232	NetworKIN	1.5016
AKT1	SMARCC2	S302	NetworKIN	0.378187		CSNK1G1	YWHAZ	T232	NetworKIN	1.5016
AKT1	SMARCC2	S304	NetworKIN	0.378187		CSNK1G3	RPS6	S240	NetworKIN	0.708909
AKT1	TBC1D4	S341	NetworKIN	-0.23896		CSNK1G3	YWHAZ	T232	NetworKIN	1.5016
AKT1	CTNND1	S349	NetworKIN	0.513626		MAP2K1	YWHAZ	T232	NetworKIN	1.5016
AKT1	PPP1R3D	S74	NetworKIN	0.450173		MARK1	YWHAZ	T232	NetworKIN	1.5016
AKT1	CTNND1	T310	NetworKIN	0.449416		MARK3	YWHAZ	T232	NetworKIN	1.5016
AKT1	HSPB1	S82	PhosphoSitePlus	0.0972034		MARK4	MYO18A	S1998	NetworKIN	0.926792
AKT2	GSK3A	S278	NetworKIN	-0.21827		MARK4	MYO18A	S2002	NetworKIN	0.926792
AKT2	TBC1D4	S341	NetworKIN	-0.23896		MARK4	MYO18A	S2005	NetworKIN	0.926792
AKT2	PPP1R3D	S74	NetworKIN	0.450173		MARK4	YWHAZ	T232	NetworKIN	1.5016
AKT3	GSK3A	S278	NetworKIN	-0.21827		RPS6KA2	YBX1	S174	NetworKIN	1.09344
AKT3	PPP1R3D	S74	NetworKIN	0.450173		RPS6KA2	RPS6	S235	NetworKIN	0.782855
ATM	SMC3	S1067	NetworKIN	0.171473		RPS6KA2	RPS6	S236	NetworKIN	0.634963
AURKA	TOP2A	S1393	NetworKIN	-0.171898		RPS6KA2	RPS6	S240	NetworKIN	0.708909
AURKA	TOP2A	S1525	NetworKIN	0.136966		RPS6KA2	YWHAZ	T232	NetworKIN	1.5016
AURKA	INCENP	S263	NetworKIN	0.113398		STK11	YWHAZ	T232	NetworKIN	1.5016
AURKA	MELK	S529	NetworKIN	0.354063		TLK2	YWHAZ	T232	NetworKIN	1.5016
AURKA	MKI67	S584	NetworKIN	0.0944373		ABL1	CDK2	Y15	NetworKIN	0.70353
AURKA	KIF11	T923	NetworKIN	0.184959		ADRBK1	CAV1	S37	NetworKIN	0.613805
AURKB	NCL	S563	NetworKIN	0.21403		ADRBK1	HDAC1	S421	NetworKIN	0.599533
AURKB	NPM1	T199	NetworKIN	0.664842		AKT1	ACIN1	S208	NetworKIN	0.711766
AURKB	HSP90AB1	S255	PhosphoSitePlus	-0.177918		AKT1	RPS6	S236	NetworKIN	0.634963
AURKC	INCENP	S263	NetworKIN	0.113398		AKT1	FLNC	S2233	PhosphoSitePlus	1.11493
CAMK1	PRKAR2A	S78	NetworKIN	0.364127		AKT1	SLC9A1	S703	PhosphoSitePlus	0.854723
CAMK1D	CAMK2D	T287	NetworKIN	-0.390209		AKT2	FLNC	S2233	PhosphoSitePlus	1.11493
CAMK2A	ITPR3	S1832	NetworKIN	-0.195918		AURKA	TOP2A	S1247	NetworKIN	0.62158
CAMK2A	CAMK2D	T287	NetworKIN	-0.390209		AURKA	TOP2A	S1377	NetworKIN	0.61993
CAMK2B	CAMK2D	T287	NetworKIN	-0.390209		CAMK2A	MAP3K7	S439	NetworKIN	0.582159
CAMK2D	EIF4B	S406	NetworKIN	-0.185977		CAMK2A	PPP1R12A	S910	NetworKIN	1.08776
CAMK2D	CAMK2D	T287	NetworKIN	-0.390209		CAMK2B	PPP1R12A	S910	NetworKIN	1.08776
CAMK2G	CAMK2D	T287	NetworKIN	-0.390209		CAMK2D	PPP1R12A	S910	NetworKIN	1.08776
CAMK4	PRKAR2A	S78	NetworKIN	0.364127		CAMK2G	PPP1R12A	S910	NetworKIN	1.08776
CDK1	NUP160	S1157	NetworKIN	0.128608		CDC42BPA	MYO18A	S1998	NetworKIN	0.926792
CDK1	TP53BP1	S1435	NetworKIN	-0.147984		CDC42BPA	MYO18A	S2002	NetworKIN	0.926792
CDK1	INCENP	S263	NetworKIN	0.113398		CDC42BPA	MYO18A	S2005	NetworKIN	0.926792
CDK1	UBTF	S389	NetworKIN	0.39347		CDC42BPB	MYO18A	S1998	NetworKIN	0.926792
CDK1	TP53BP1	S505	NetworKIN	0.478709		CDC42BPB	MYO18A	S2002	NetworKIN	0.926792
CDK1	NCL	S563	NetworKIN	0.21403		CDC42BPB	MYO18A	S2005	NetworKIN	0.926792
CDK1	KHDRBS1	S58	NetworKIN	-0.278259		CDK1	TOP2A	S1247	PhosphoSitePlus	0.62158
CDK1	MKI67	S584	NetworKIN	0.0944373		CDK1	ELAVL1	S202	PhosphoSitePlus	1.15322
CDK1	SET	S7	NetworKIN	-0.269696		CDK1	SRRM2	T866	PhosphoSitePlus	0.639473
CDK1	RBM15	S700	NetworKIN	-0.194652		CDK2	ELAVL1	S202	PhosphoSitePlus	1.15322
CDK1	TP53BP1	T1061	NetworKIN	-0.282018		CDK2	SRSF11	S207	PhosphoSitePlus	0.669075
CDK1	GTF2I	T558	NetworKIN	0.449563		CDK2	CTTNBP2NL	S563	PhosphoSitePlus	0.594159
CDK1	RCC1	S11	PhosphoSitePlus	-0.0962761		CDK2	LARP1	S774	PhosphoSitePlus	0.911655
CDK1	TOP2A	S1393	PhosphoSitePlus	-0.171898		CDK5	MAP1B	S1438	NetworKIN	0.697475
CDK1	NUCKS1	S181	PhosphoSitePlus	-0.0426922		CDK5	MAP1B	S1443	NetworKIN	0.697475
CDK1	LMNA	S22	PhosphoSitePlus	0.362625		CDK5	DNM1	S774	NetworKIN	0.799312
CDK1	SQSTM1	S272	PhosphoSitePlus	-0.233517		CDK5	ELAVL1	S202	PhosphoSitePlus	1.15322
CDK1	HMGA1	S36	PhosphoSitePlus	-0.227569		CDK6	HDAC1	S423	NetworKIN	0.599533
CDK1	LMNA	S390	PhosphoSitePlus	0.890397		CDK7	INTS1	S1327	NetworKIN	0.580297
CDK1	LMNA	S392	PhosphoSitePlus	0.890397		CDK7	CDK2	T14	NetworKIN	0.717848
CDK1	U2AF2	S79	PhosphoSitePlus	-0.24914		CHUK	SQSTM1	S355	NetworKIN	0.933391
CDK1	NPM1	T199	PhosphoSitePlus	0.664842		CHUK	MAP3K7	S439	NetworKIN	0.582159
CDK1	SRRM2	T866	PhosphoSitePlus	0.562882		CLK1	SRRM2	S1672	NetworKIN	0.751813
CDK2	UBTF	S389	NetworKIN	0.39347		CLK1	SRRM2	S1675	NetworKIN	0.751813
CDK2	NUCKS1	S181	PhosphoSitePlus	-0.0426922		CLK1	SON	S1697	NetworKIN	0.608827
CDK2	SNRNP70	S226	PhosphoSitePlus	-0.150603		CLK1	SRRM2	S2032	NetworKIN	0.719611
CDK2	HMGA1	S36	PhosphoSitePlus	-0.227569		CLK1	SRRM2	S2044	NetworKIN	0.621268
CDK2	NPM1	T199	PhosphoSitePlus	0.664842		CLK1	SRRM2	S2046	NetworKIN	0.621268
CDK2	SF3B1	T426	PhosphoSitePlus	0.167646		CLK1	BCLAF1	S222	NetworKIN	0.90565
CDK2	GTF2I	T558	PhosphoSitePlus	0.449563		CLK1	SRRM2	S377	NetworKIN	0.759956
CDK4	SMC3	S1067	NetworKIN	0.171473		CLK1	SRRM2	S486	NetworKIN	0.654126
CDK4	FKBP4	S451	NetworKIN	-0.626206		CLK1	ADD3	S681	NetworKIN	0.590031
CDK4	CDK12	T692	NetworKIN	0.0887047		CLK1	PNN	S692	NetworKIN	0.699399
CDK5	SET	S7	NetworKIN	-0.269696		CLK1	SRRM2	S854	NetworKIN	0.608612
CDK6	NPM1	T199	PhosphoSitePlus	0.664842		CLK1	SRRM2	T1003	NetworKIN	0.58695
CDK7	INTS1	S1327	NetworKIN	-0.225609		CLK2	PNN	S692	NetworKIN	0.699399
CDK7	DDB2	S24	NetworKIN	0.160036		CSNK1A1	CTNND1	S252	NetworKIN	0.583466
CDK7	DDB2	S26	NetworKIN	0.33687		CSNK1A1	KRT5	S64	NetworKIN	0.597479
CDK7	LEO1	S279	NetworKIN	-0.242225		CSNK1A1	YWHAZ	T232	PhosphoSitePlus	1.5016
CDK7	UBTF	S389	NetworKIN	0.39347		CSNK1G2	TOP2A	S1247	NetworKIN	0.62158
CDK7	LEO1	S658	NetworKIN	0.372491		CSNK1G2	TOP2A	S1377	NetworKIN	0.61993
CDK7	GTF2F1	T389	NetworKIN	0.31392		CSNK1G2	YWHAZ	T232	NetworKIN	1.5016
CHEK1	SRRM2	S1497	PhosphoSitePlus	0.260268		CSNK2A1	HMGA2	S101	NetworKIN	0.58749
CHEK1	SRRM2	S1499	PhosphoSitePlus	0.260268		CSNK2A1	HMGA2	S102	NetworKIN	0.58749
CHEK1	TRIM28	S473	PhosphoSitePlus	0.32386		CSNK2A1	EEF1B2	S106	NetworKIN	0.585698
CHEK2	TRIM28	S473	PhosphoSitePlus	0.32386		CSNK2A1	TOP2A	S1247	NetworKIN	0.62158
CHUK	HSPB1	S15	NetworKIN	0.350629		CSNK2A1	EIF5B	S135	NetworKIN	0.703658
CHUK	HSPB1	S199	NetworKIN	0.505887		CSNK2A1	ATRX	S1352	NetworKIN	0.79969
CHUK	SQSTM1	S272	NetworKIN	-0.233517		CSNK2A1	NCL	S145	NetworKIN	0.863193
CHUK	SQSTM1	S332	NetworKIN	-0.284634		CSNK2A1	NCL	S153	NetworKIN	0.863193
CHUK	HSPB1	S82	NetworKIN	0.0972034		CSNK2A1	KDM1A	S166	NetworKIN	0.779177
CLK1	DDX23	S109	NetworKIN	-0.114623		CSNK2A1	SPP1	S195	NetworKIN	0.727077
CLK1	SRRM2	S1443	NetworKIN	0.346647		CSNK2A1	SPP1	S215	NetworKIN	0.73782
CLK1	SRRM2	S1497	NetworKIN	0.260268		CSNK2A1	SPP1	S219	NetworKIN	0.73782
CLK1	SRRM2	S1499	NetworKIN	0.260268		CSNK2A1	SPP1	S254	NetworKIN	0.588724
CLK1	SON	S1556	NetworKIN	-0.276136		CSNK2A1	RPLP0	S307	NetworKIN	0.690357
CLK1	SRRM2	S1581	NetworKIN	0.440223		CSNK2A1	SPP1	S308	NetworKIN	0.595287
CLK1	SRRM2	S1694	NetworKIN	0.206616		CSNK2A1	SPP1	S310	NetworKIN	0.595287
CLK1	SRRM2	S1869	NetworKIN	-0.855426		CSNK2A1	CAV1	S37	NetworKIN	0.613805
CLK1	SRRM2	S1925	NetworKIN	0.460193		CSNK2A1	DKC1	S494	NetworKIN	0.650148
CLK1	SON	S2013	NetworKIN	0.341226		CSNK2A1	NOP56	S570	NetworKIN	0.968321
CLK1	SRRM2	S2102	NetworKIN	0.469375		CSNK2A1	SPP1	S62	NetworKIN	0.767107
CLK1	SNRNP70	S226	NetworKIN	-0.150603		CSNK2A1	SPP1	S63	NetworKIN	0.767107
CLK1	SRRM2	S2426	NetworKIN	0.144395		CSNK2A1	ATRX	S677	NetworKIN	0.581286
CLK1	SRRM2	S2581	NetworKIN	-0.158481		CSNK2A1	USP39	S82	NetworKIN	0.725619
CLK1	SON	S283	NetworKIN	-0.188273		CSNK2A1	YWHAZ	T232	NetworKIN	1.5016
CLK1	RSRC2	S32	NetworKIN	-0.342777		CSNK2A1	ABCF1	S109	PhosphoSitePlus	0.581148
CLK1	SRRM2	S353	NetworKIN	0.209095		CSNK2A1	KDM1A	S131	PhosphoSitePlus	0.631612
CLK1	SRRM2	S377	NetworKIN	0.393396		CSNK2A1	KDM1A	S137	PhosphoSitePlus	0.631612
CLK1	SRRM2	S456	NetworKIN	0.0915357		CSNK2A1	TOP2A	S1377	PhosphoSitePlus	0.61993
CLK1	SRRM2	S486	NetworKIN	0.399186		CSNK2A1	MYH9	S1943	PhosphoSitePlus	0.597833
CLK1	BCLAF1	S496	NetworKIN	-0.198485		CSNK2A1	STC2	S288	PhosphoSitePlus	0.677682
CLK1	SRRM2	S510	NetworKIN	0.474714		CSNK2A1	HDAC1	S421	PhosphoSitePlus	0.599533
CLK1	BCLAF1	S512	NetworKIN	0.848718		CSNK2A1	HDAC1	S423	PhosphoSitePlus	0.599533
CLK1	BCLAF1	S531	NetworKIN	0.0448194		CSNK2A2	HMGA2	S101	NetworKIN	0.58749
CLK1	PNN	S658	NetworKIN	-0.221873		CSNK2A2	HMGA2	S102	NetworKIN	0.58749
CLK1	BCLAF1	S660	NetworKIN	-0.100233		CSNK2A2	EEF1B2	S106	NetworKIN	0.585698
CLK1	PPIG	S687	NetworKIN	-0.162919		CSNK2A2	NCL	S145	NetworKIN	0.863193
CLK1	SRRM2	S783	NetworKIN	0.533276		CSNK2A2	NCL	S153	NetworKIN	0.863193
CLK1	SRRM2	S808	NetworKIN	0.40841		CSNK2A2	SPP1	S195	NetworKIN	0.727077
CLK1	SRRM2	S820	NetworKIN	0.377473		CSNK2A2	SPP1	S215	NetworKIN	0.73782
CLK1	SRRM2	S895	NetworKIN	-0.37902		CSNK2A2	SPP1	S219	NetworKIN	0.73782
CLK1	SRRM2	S908	NetworKIN	0.206059		CSNK2A2	SPP1	S254	NetworKIN	0.588724
CLK1	RBM39	S97	NetworKIN	-0.138245		CSNK2A2	SPP1	S303	NetworKIN	0.595287
CLK1	SRRM2	T1003	NetworKIN	-0.22557		CSNK2A2	SPP1	S308	NetworKIN	0.595287
CLK1	SRRM2	T1927	NetworKIN	0.327686		CSNK2A2	SPP1	S310	NetworKIN	0.595287
CLK1	SRRM2	T1986	NetworKIN	0.461409		CSNK2A2	CAV1	S37	NetworKIN	0.613805
CLK1	SRRM2	T2104	NetworKIN	0.469375		CSNK2A2	HDAC1	S421	NetworKIN	0.599533
CLK1	SRRM2	T810	NetworKIN	0.40841		CSNK2A2	HDAC1	S423	NetworKIN	0.599533
CSNK1A1	CTNND1	S349	NetworKIN	0.513626		CSNK2A2	SPP1	S62	NetworKIN	0.767107
CSNK1A1	KRT19	S35	NetworKIN	-0.294239		CSNK2A2	SPP1	S63	NetworKIN	0.767107
CSNK1D	DEK	S307	NetworKIN	0.22698		CSNK2A2	XRCC1	T453	NetworKIN	0.665175
CSNK1D	PRPF38B	S320	NetworKIN	0.570499		DMPK	FTH1	S183	NetworKIN	0.860235
CSNK1G1	GSK3A	S278	NetworKIN	-0.21827		DMPK	PPP1R12A	S910	NetworKIN	1.08776
CSNK1G2	TOP2A	S1525	NetworKIN	0.136966		EIF2AK2	MAP3K7	S439	NetworKIN	0.582159
CSNK2A1	EEF1B2	S106	NetworKIN	0.279101		GRK1	CAV1	S37	NetworKIN	0.613805
CSNK2A1	SUB1	S13	NetworKIN	0.58855		GRK5	CAV1	S37	NetworKIN	0.613805
CSNK2A1	ANXA2	S145	NetworKIN	0.22682		GSK3A	MAP1B	S1438	NetworKIN	0.697475
CSNK2A1	NCL	S145	NetworKIN	0.206712		GSK3A	MAP1B	S1443	NetworKIN	0.697475
CSNK2A1	SUB1	S17	NetworKIN	0.501508		GSK3A	AKAP11	S422	NetworKIN	0.605017
CSNK2A1	TP53BP1	S1764	NetworKIN	0.249315		GSK3A	AKAP11	S433	NetworKIN	0.605017
CSNK2A1	SUB1	S19	NetworKIN	0.338249		GSK3A	YWHAZ	T232	NetworKIN	1.5016
CSNK2A1	LEO1	S279	NetworKIN	-0.242225		GSK3B	MAP1B	S1438	NetworKIN	0.697475
CSNK2A1	DEK	S307	NetworKIN	0.22698		GSK3B	MAP1B	S1443	NetworKIN	0.697475
CSNK2A1	SQSTM1	S332	NetworKIN	-0.284634		GSK3B	AKAP11	S422	NetworKIN	0.605017
CSNK2A1	HNRNPA2B1	S344	NetworKIN	0.541736		GSK3B	AKAP11	S433	NetworKIN	0.605017
CSNK2A1	DKC1	S494	NetworKIN	0.326597		GSK3B	LBR	S67	NetworKIN	0.877098
CSNK2A1	NOP56	S570	NetworKIN	0.372517		GSK3B	FBXO4	S12	PhosphoSitePlus	0.898241
CSNK2A1	PDAP1	S60	NetworKIN	-0.289966		GSK3B	RPTOR	S859	PhosphoSitePlus	0.6966
CSNK2A1	ACACA	S62	NetworKIN	0.492257		GSK3B	RPTOR	S863	PhosphoSitePlus	0.6966
CSNK2A1	LEO1	S658	NetworKIN	0.372491		HIPK2	ATRX	S1348	NetworKIN	0.79969
CSNK2A1	ACACA	S66	NetworKIN	0.492257		HIPK2	CAV1	S37	NetworKIN	0.613805
CSNK2A1	PRKAR2A	S78	NetworKIN	0.364127		HIPK2	ATRX	S677	NetworKIN	0.581286
CSNK2A1	EIF3G	T41	NetworKIN	0.632171		ICK	SMC3	S1083	NetworKIN	0.657783
CSNK2A1	SMC3	S1067	PhosphoSitePlus	0.171473		ICK	RPTOR	S859	NetworKIN	0.6966
CSNK2A1	TOP2A	S1525	PhosphoSitePlus	0.136966		ICK	RPTOR	S863	NetworKIN	0.6966
CSNK2A1	MYH9	S1943	PhosphoSitePlus	0.442075		IKBKB	SQSTM1	S355	NetworKIN	0.933391
CSNK2A1	HSP90AB1	S226	PhosphoSitePlus	0.407533		IKBKB	MAP3K7	S439	NetworKIN	0.582159
CSNK2A1	HSP90AB1	S255	PhosphoSitePlus	-0.177918		LYN	CDK2	Y15	NetworKIN	0.70353
CSNK2A1	HDAC1	S421	PhosphoSitePlus	0.175431		MAP2K4	FLNC	S2233	NetworKIN	1.11493
CSNK2A2	EEF1B2	S106	NetworKIN	0.279101		MAP2K5	SQSTM1	S355	NetworKIN	0.933391
CSNK2A2	NCL	S145	NetworKIN	0.206712		MAP2K6	MAP3K7	S439	NetworKIN	0.582159
CSNK2A2	HDAC1	S421	NetworKIN	0.175431		MAPK1	ETV6	S22	NetworKIN	0.712052
CSNK2A2	ACACA	S62	NetworKIN	0.492257		MAPK1	NXF1	S558	NetworKIN	-0.605666
CSNK2A2	ACACA	S66	NetworKIN	0.492257		MAPK1	DNM1	S774	NetworKIN	0.799312
CSNK2A2	SMC3	S1067	PhosphoSitePlus	0.171473		MAPK1	RPTOR	S859	NetworKIN	0.6966
DMPK	HSPB1	S15	NetworKIN	0.350629		MAPK1	TOP2A	S1247	PhosphoSitePlus	0.62158
DMPK	FTH1	S179	NetworKIN	0.32395		MAPK1	RPTOR	S863	PhosphoSitePlus	0.6966
DMPK	HSPB1	S199	NetworKIN	0.505887		MAPK11	RPTOR	S863	PhosphoSitePlus	0.6966
DMPK	HSPB1	S82	NetworKIN	0.0972034		MAPK14	ETV6	S22	PhosphoSitePlus	0.712052
EIF2AK2	PRKRA	S18	NetworKIN	-0.315491		MAPK3	ETV6	S22	NetworKIN	0.712052
EIF2AK2	NPM1	S260	NetworKIN	0.831452		MAPK3	DNM1	S774	NetworKIN	0.799312
EIF2AK2	NPM1	T199	NetworKIN	0.664842		MAPK3	RPTOR	S859	NetworKIN	0.6966
GRK1	PRKAR2A	S78	NetworKIN	0.364127		MAPK3	TOP2A	S1247	PhosphoSitePlus	0.62158
GRK5	PRKAR2A	S78	NetworKIN	0.364127		MAPK3	RPTOR	S863	PhosphoSitePlus	0.6966
GRK7	PRKAR2A	S78	NetworKIN	0.364127		MAPK7	IL6ST	S667	NetworKIN	0.625463
GSK3A	LMNA	S22	NetworKIN	0.362625		MAPK8	MAP1B	S1438	NetworKIN	0.697475
GSK3A	GSK3A	S278	NetworKIN	-0.21827		MAPK8	MAP1B	S1443	NetworKIN	0.697475
GSK3A	LMNA	S390	NetworKIN	0.890397		MAPK8	RPTOR	S863	PhosphoSitePlus	0.6966
GSK3A	LMNA	S392	NetworKIN	0.890397		MTOR	PATL1	S184	PhosphoSitePlus	0.632534
GSK3A	LMNA	S407	NetworKIN	-0.536344		MTOR	LARP1	S766	PhosphoSitePlus	0.911655
GSK3A	TBC1D4	S666	NetworKIN	-0.14382		MTOR	LARP1	S774	PhosphoSitePlus	0.911655
GSK3B	CTNND1	S230	NetworKIN	0.312304		MTOR	RPTOR	S859	PhosphoSitePlus	0.6966
GSK3B	GSK3A	S278	NetworKIN	-0.21827		MTOR	RPTOR	S863	PhosphoSitePlus	0.6966
GSK3B	CTNND1	S349	NetworKIN	0.513626		NEK2	HMGA2	S101	NetworKIN	0.58749
GSK3B	CTNND1	S352	NetworKIN	0.375224		NEK2	HMGA2	S102	NetworKIN	0.58749
GSK3B	TBC1D4	S666	NetworKIN	-0.14382		NEK2	TOP2A	S1247	NetworKIN	0.62158
GSK3B	CTNND1	T916	NetworKIN	-0.233015		NEK2	TOP2A	S1377	NetworKIN	0.61993
GSK3B	BCLAF1	S531	PhosphoSitePlus	0.0448194		NLK	RPTOR	S863	PhosphoSitePlus	0.6966
GTF2F1	GTF2F1	T389	PhosphoSitePlus	0.31392		NUAK1	PPP1R12A	S910	PhosphoSitePlus	1.08776
HIPK2	LMNA	S277	NetworKIN	-0.374273		PAK2	MYO18A	S2005	NetworKIN	0.926792
HIPK2	SND1	S426	NetworKIN	0.385538		PAK2	RPS6	S235	NetworKIN	0.782855
HIPK2	NCL	S563	NetworKIN	0.21403		PAK2	RPS6	S236	NetworKIN	0.634963
HIPK2	HMGA1	S36	PhosphoSitePlus	-0.227569		PAK2	RPS6	S240	NetworKIN	0.708909
ICK	SMC3	S1067	NetworKIN	0.171473		PAK4	LARP1	S766	NetworKIN	0.911655
IKBKB	HSPB1	S15	NetworKIN	0.350629		PAK4	LARP1	S847	NetworKIN	0.689601
IKBKB	HSPB1	S199	NetworKIN	0.505887		PDK1	RPS6	S240	NetworKIN	0.708909
IKBKB	SQSTM1	S272	NetworKIN	-0.233517		PLK1	PPP1R12A	S910	NetworKIN	1.08776
IKBKB	SQSTM1	S332	NetworKIN	-0.284634		PLK4	TOP2A	S1247	NetworKIN	0.62158
IKBKB	HSPB1	S82	NetworKIN	0.0972034		PLK4	TOP2A	S1377	NetworKIN	0.61993
MAP2K1	PRKAR2A	S78	NetworKIN	0.364127		PRKAA2	RPS6	S235	NetworKIN	0.782855
MAP2K3	HSPB1	S15	NetworKIN	0.350629		PRKAA2	RPS6	S236	NetworKIN	0.634963
MAP2K3	HSPB1	S199	NetworKIN	0.505887		PRKAA2	RPTOR	S863	NetworKIN	0.6966
MAP2K4	HSPB1	S15	NetworKIN	0.350629		PRKCA	KRT17	S13	NetworKIN	0.617237
MAP2K4	HSPB1	S199	NetworKIN	0.505887		PRKCA	RPS6	S236	NetworKIN	0.634963
MAP2K5	SQSTM1	S332	NetworKIN	-0.284634		PRKCA	CAV1	S37	NetworKIN	0.613805
MAP2K6	HSPB1	S15	NetworKIN	0.350629		PRKCA	PIGB	S39	NetworKIN	0.583663
MAP2K6	HSPB1	S199	NetworKIN	0.505887		PRKCA	PLCD3	S496	NetworKIN	0.583732
MAP3K8	NPM1	T199	PhosphoSitePlus	0.664842		PRKCA	MARCKS	S170	PhosphoSitePlus	0.588488
MAPK1	LMNA	S22	NetworKIN	0.362625		PRKCB	KRT17	S13	NetworKIN	0.617237
MAPK1	SRRM1	S389	NetworKIN	0.218864		PRKCB	PPP1R13L	S134	NetworKIN	0.92522
MAPK1	UBTF	S389	NetworKIN	0.39347		PRKCB	MARCKS	S170	NetworKIN	0.588488
MAPK1	SRRM1	S450	NetworKIN	0.167787		PRKCB	MYO18A	S2002	NetworKIN	0.926792
MAPK1	ADCY6	S54	NetworKIN	0.131059		PRKCB	RPS6	S235	NetworKIN	0.782855
MAPK1	KHDRBS1	S58	NetworKIN	-0.278259		PRKCB	RPS6	S236	NetworKIN	0.634963
MAPK1	TOP2A	S1393	PhosphoSitePlus	-0.171898		PRKCB	PIGB	S39	NetworKIN	0.583663
MAPK1	HNRNPK	S284	PhosphoSitePlus	0.209332		PRKCB	PLCD3	S496	NetworKIN	0.583732
MAPK11	PML	S505	NetworKIN	-0.218287		PRKCB	HNRNPUL2	S655	NetworKIN	0.682146
MAPK13	SQSTM1	S272	PhosphoSitePlus	-0.233517		PRKCD	MARCKS	S170	NetworKIN	0.588488
MAPK14	BAZ1B	S158	PhosphoSitePlus	0.513837		PRKCD	RPS6	S235	PhosphoSitePlus	0.782855
MAPK3	LMNA	S22	NetworKIN	0.362625		PRKCD	RPS6	S236	PhosphoSitePlus	0.634963
MAPK3	SQSTM1	S272	NetworKIN	-0.233517		PRKCE	MARCKS	S170	NetworKIN	0.588488
MAPK3	UBTF	S389	NetworKIN	0.39347		PRKCE	CAV1	S37	NetworKIN	0.613805
MAPK3	LMNA	S390	NetworKIN	0.890397		PRKCG	TOP2A	S1377	NetworKIN	0.61993
MAPK3	ADCY6	S54	NetworKIN	0.131059		PRKCG	MARCKS	S170	NetworKIN	0.588488
MAPK3	KHDRBS1	S58	NetworKIN	-0.278259		PRKCG	PLCD3	S496	NetworKIN	0.583732
MAPK3	SGTA	T81	NetworKIN	0.478915		PRKCH	CDK2	T14	NetworKIN	0.717848
MAPK3	TOP2A	S1393	PhosphoSitePlus	-0.171898		PRKCI	SQSTM1	S355	NetworKIN	0.933391
MAPK3	BAZ1B	S158	PhosphoSitePlus	0.513837		PRKCT	MARCKS	S170	NetworKIN	0.588488
MAPK3	HNRNPK	S284	PhosphoSitePlus	0.209332		PRKCT	MAP3K7	S439	NetworKIN	0.582159
MAPK7	PML	S505	NetworKIN	-0.218287		PRKCZ	MARCKS	S170	NetworKIN	0.588488
MAPK8	NPM1	T199	NetworKIN	0.664842		PRKDC	ATRX	S1348	NetworKIN	0.79969
MAPK9	BAZ1B	S158	PhosphoSitePlus	0.513837		PRKDC	TOP2A	S1377	NetworKIN	0.61993
MAPKAPK2	HSPB1	S15	PhosphoSitePlus	0.350629		PRKG1	SPP1	S195	NetworKIN	0.727077
MAPKAPK2	TRIM28	S473	PhosphoSitePlus	0.32386		PRKG1	SPP1	S215	NetworKIN	0.73782
MAPKAPK2	HSPB1	S82	PhosphoSitePlus	0.0972034		PRKG1	SPP1	S219	NetworKIN	0.73782
MAPKAPK3	HSPB1	S15	NetworKIN	0.350629		PRKG1	SPP1	S254	NetworKIN	0.588724
MAPKAPK3	HSPB1	S199	NetworKIN	0.505887		PRKG1	SPP1	S303	NetworKIN	0.595287
MAPKAPK3	HSPB1	S82	NetworKIN	0.0972034		PRKG1	SPP1	S308	NetworKIN	0.595287
MAPKAPK5	HSPB1	S15	NetworKIN	0.350629		PRKG1	SPP1	S310	NetworKIN	0.595287
MAPKAPK5	HSPB1	S199	NetworKIN	0.505887		PRKG1	MAP3K7	S439	NetworKIN	0.582159
MAPKAPK5	HSPB1	S82	NetworKIN	0.0972034		PRKG1	SPP1	S62	NetworKIN	0.767107
MELK	MELK	S529	PhosphoSitePlus	0.354063		PRKG1	SPP1	S63	NetworKIN	0.767107
MOK	S100A11	S6	NetworKIN	-0.34001		PRKG1	SF1	S80	NetworKIN	0.651022
NEK1	PRKRA	S18	NetworKIN	-0.315491		PRKG1	SF1	S82	NetworKIN	0.651022
NEK2	NUP160	S1157	NetworKIN	0.128608		PRKG1	PPP1R12A	S910	NetworKIN	1.08776
NEK2	TOP2A	S1393	NetworKIN	-0.171898		RAF1	HMGA2	S101	NetworKIN	0.58749
NEK2	TOP2A	S1525	NetworKIN	0.136966		RAF1	HMGA2	S102	NetworKIN	0.58749
NEK2	INCENP	S263	NetworKIN	0.113398		RAF1	YWHAZ	T232	NetworKIN	1.5016
NEK2	MELK	S529	NetworKIN	0.354063		ROCK1	SLC9A1	S703	NetworKIN	0.854723
NEK2	MKI67	S584	NetworKIN	0.0944373		ROCK1	PPP1R12A	S910	NetworKIN	1.08776
NEK2	KIF11	T923	NetworKIN	0.184959		ROCK2	PPP1R12A	S910	NetworKIN	1.08776
PAK2	EIF4B	S406	NetworKIN	-0.185977		RPS6KA1	RPS6	S235	PhosphoSitePlus	0.782855
PAK4	TBC1D4	S341	NetworKIN	-0.23896		RPS6KA1	RPS6	S236	PhosphoSitePlus	0.634963
PAK4	LARP1	S548	NetworKIN	-0.107761		RPS6KA1	SLC9A1	S703	PhosphoSitePlus	0.854723
PDK1	GSK3A	S278	NetworKIN	-0.21827		RPS6KA3	SLC9A1	S703	NetworKIN	0.854723
PIM1	CBX3	S176	NetworKIN	-0.324958		RPS6KA3	RPS6	S235	PhosphoSitePlus	0.782855
PIM1	SND1	S426	NetworKIN	0.385538		RPS6KA3	RPS6	S236	PhosphoSitePlus	0.634963
PIM1	CBX3	S97	NetworKIN	0.227171		RPS6KB1	RPS6	S235	PhosphoSitePlus	0.782855
PKD1	HSPB1	S15	NetworKIN	0.350629		RPS6KB1	RPS6	S236	PhosphoSitePlus	0.634963
PKD1	HSPB1	S82	NetworKIN	0.0972034		RPS6KB1	RPS6	S240	PhosphoSitePlus	0.708909
PLK1	SMC3	S1067	NetworKIN	0.171473		RPS6KB2	RPS6	S235	NetworKIN	0.782855
PLK1	TP53BP1	S1435	NetworKIN	-0.147984		RPS6KB2	RPS6	S236	NetworKIN	0.634963
PLK1	TP53BP1	S1764	NetworKIN	0.249315		TGFBR2	CAV1	S37	NetworKIN	0.613805
PLK1	TP53BP1	S505	NetworKIN	0.478709		TGFBR2	MAP3K7	S439	NetworKIN	0.582159
PLK1	TP53BP1	S867	NetworKIN	0.14879		TTK	CDK2	T14	NetworKIN	0.717848
PLK1	TOP2A	S1525	PhosphoSitePlus	0.136966		UHMK1	SF1	S80	PhosphoSitePlus	0.651022
PLK4	TOP2A	S1525	NetworKIN	0.136966		UHMK1	SF1	S82	PhosphoSitePlus	0.651022
PRKAA1	KLC2	S582	PhosphoSitePlus	-0.311479		ULK1	RPTOR	S859	PhosphoSitePlus	0.6966
PRKAA2	TBC1D4	S341	NetworKIN	-0.23896		WEE1	CDK2	T14	PhosphoSitePlus	0.717848
PRKAA2	ACACA	S62	NetworKIN	0.492257		WEE1	CDK2	Y15	PhosphoSitePlus	0.70353
PRKAA2	TBC1D4	S666	NetworKIN	-0.14382
PRKACA	AKAP13	S1565	PhosphoSitePlus	0.256592
PRKACA	HSPB1	S82	PhosphoSitePlus	0.0972034
PRKACB	ITPR3	S1832	NetworKIN	-0.195918
PRKACB	PRKAR2A	S78	NetworKIN	0.364127
PRKACG	ITPR3	S1832	NetworKIN	-0.195918
PRKACG	PRKAR2A	S78	NetworKIN	0.364127
PRKCA	KRT17	S13	NetworKIN	-0.587417
PRKCA	ITPR3	S1832	NetworKIN	-0.195918
PRKCA	LMNA	S277	NetworKIN	-0.374273
PRKCA	CTNND1	S352	NetworKIN	0.375224
PRKCA	BCLAF1	S660	NetworKIN	-0.100233
PRKCB	NUP160	S1157	NetworKIN	0.128608
PRKCB	TFAP4	S124	NetworKIN	0.289825
PRKCB	NCOA5	S126	NetworKIN	0.252202
PRKCB	KRT17	S13	NetworKIN	-0.587417
PRKCB	ITPR3	S1832	NetworKIN	-0.195918
PRKCB	SRRM2	S2102	NetworKIN	0.469375
PRKCB	DSP	S2209	NetworKIN	-0.819313
PRKCB	CTNND1	S230	NetworKIN	0.312304
PRKCB	NPM1	S260	NetworKIN	0.831452
PRKCB	LMNA	S277	NetworKIN	-0.374273
PRKCB	PRPF38B	S320	NetworKIN	0.570499
PRKCB	CTNND1	S352	NetworKIN	0.375224
PRKCB	KRT17	S39	NetworKIN	-0.139243
PRKCB	EIF4B	S406	NetworKIN	-0.185977
PRKCB	MELK	S529	NetworKIN	0.354063
PRKCB	BCLAF1	S660	NetworKIN	-0.100233
PRKCB	SRRM2	S808	NetworKIN	0.40841
PRKCB	CTNND1	T916	NetworKIN	-0.233015
PRKCE	DSP	S2209	NetworKIN	-0.819313
PRKCG	ITPR3	S1832	NetworKIN	-0.195918
PRKCG	GSK3A	S278	NetworKIN	-0.21827
PRKCI	SQSTM1	S332	NetworKIN	-0.284634
PRKCI	PRKAR2A	S78	NetworKIN	0.364127
PRKD1	HSPB1	S82	PhosphoSitePlus	0.0972034
PRKDC	SUB1	S13	NetworKIN	0.58855
PRKDC	TP53BP1	S1435	NetworKIN	-0.147984
PRKDC	SUB1	S17	NetworKIN	0.501508
PRKDC	TP53BP1	S1764	NetworKIN	0.249315
PRKDC	SUB1	S19	NetworKIN	0.338249
PRKDC	TP53BP1	S505	NetworKIN	0.478709
PRKDC	TP53BP1	S867	NetworKIN	0.14879
PRKDC	HDLBP	S944	NetworKIN	0.111292
PRKG1	ITPR3	S1832	NetworKIN	-0.195918
PRKG1	SF1	S80	NetworKIN	0.40074
PRKG1	SF1	S82	NetworKIN	0.40074
PRKG1	GTF2I	T558	NetworKIN	0.449563
PRKG1	HSPB1	S15	PhosphoSitePlus	0.350629
PRKG1	HSPB1	S82	PhosphoSitePlus	0.0972034
PRKG2	ITPR3	S1832	NetworKIN	-0.195918
RAF1	HSP90AB1	S226	NetworKIN	0.407533
RAF1	PRKAR2A	S78	NetworKIN	0.364127
ROCK2	NPM1	S260	NetworKIN	0.831452
ROCK2	NPM1	T199	NetworKIN	0.664842
RPS6KA2	EIF4B	S406	NetworKIN	-0.185977
RPS6KA2	PRKAR2A	S78	NetworKIN	0.364127
RPS6KA3	HSPB1	S82	NetworKIN	0.0972034
RPS6KB1	EIF4B	S406	NetworKIN	-0.185977
RPS6KB2	EIF4B	S406	NetworKIN	-0.185977
RPS6KB2	HSPB1	S82	PhosphoSitePlus	0.0972034
STK11	SGTA	T81	NetworKIN	0.478915
STK11	KIF11	T923	NetworKIN	0.184959
TTK	GTF2I	T558	NetworKIN	0.449563
TTK	RBM15	T568	NetworKIN	0.263201
TTK	CDK13	T871	NetworKIN	-0.165364
TTK	KIF11	T923	NetworKIN	0.184959
UHMK1	SF1	S80	PhosphoSitePlus	0.40074
UHMK1	SF1	S82	PhosphoSitePlus	0.40074
